# Supplementary material for: Statistical shape modeling of the hip and the association with hip osteoarthritis: a systematic review
Source: Osteoarthritis Cartilage. Author manuscript; Available in PMC 2025 Jul 28. (PMC12303122; doi:10.1016/j.joca.2020.12.003)
Supplement: 2 [file NIHMS2026973-supplement-2.xlsx]

## Sheet: RoB
		NOS Case-Control									NOS Cohort studies
Risk of Bias Assessment		Selection				Comparability	Exposure				Selection				Comparability	Outcome				NOS outcome
ID	author_year	cc_selection1	cc_selection2	cc_selection3	cc_selection4	cc_comparability	cc_exposure1	cc_exposure2	cc_exposure3		coh_selection1	coh_selection2	coh_selection3	coh_selection4	coh_comparability	coh_outcome1	coh_outcome2	coh_outcome3		Domain 1	Domain 2	Domain 3	Total stars	Score (good/fair/poor)
1	Agricola 2015 (MvB) case-control	1	1	1	1	2	1	1	1		.	.	.	.	.	.	.	.		4	2	3	9	Good
1	Agricola 2015 (MvB) cohort	.	.	.	.	.	.	.	.		1	1	1	1	2	1	1	1		4	2	3	9	Good
1	Agricola 2015 (RA) case-control	1	1	1	1	2	1	1	1		.	.	.	.	.	.	.	.		4	2	3	9	Good
1	Agricola 2015 (RA) cohort	.	.	.	.	.	.	.	.		1	1	1	1	2	1	1	1		4	2	3	9	Good
2	Agricola 2013 (MvB)	.	.	.	.	.	.	.	.		1	1	1	1	2	1	1	1		4	2	3	9	Good
2	Agricola 2013 (RA)	.	.	.	.	.	.	.	.		1	1	1	1	2	1	1	1		4	2	3	9	Good
3	Ahedi 2017 (MvB)	.	.	.	.	.	.	.	.		1	1	1	1	2	0	1	0		4	2	1	7	Poor
3	Ahedi 2017 (RA)	.	.	.	.	.	.	.	.		1	1	1	1	2	0	1	0		4	2	1	7	Poor
4	Barr 2012 (MvB)	1	0	1	1	2	1	1	0		.	.	.	.	.	.	.	.		3	2	2	7	Good
4	Barr 2012 (RA)	1	0	1	1	2	1	1	0		.	.	.	.	.	.	.	.		3	2	2	7	Good
5	Castaño-Betancourt 2013 (MvB)	.	.	.	.	.	.	.	.		1	1	1	1	2	1	1	1		4	2	3	9	Good
5	Castaño-Betancourt 2013 (RA)	.	.	.	.	.	.	.	.		1	1	1	1	2	1	1	1		4	2	3	9	Good
6	Gregory 2007 (MvB)	1	1	1	1	1	1	1	1		.	.	.	.	.	.	.	.		4	1	3	8	Good
6	Gregory 2007 (RA)	1	1	1	1	1	1	1	1		.	.	.	.	.	.	.	.		4	1	3	8	Good
7	Lynch 2009 (MvB)	1	0	1	1	2	1	1	1		.	.	.	.	.	.	.	.		3	2	3	8	Good
7	Lynch 2009 (RA)	1	0	1	1	2	1	1	1		.	.	.	.	.	.	.	.		3	2	3	8	Good
8	Mezhov (MvB)	.	.	.	.	.	.	.	.		1	1	1	1	1	1	1	0		4	1	2	7	Good
8	Mezhov (RA)	.	.	.	.	.	.	.	.		1	1	1	1	1	1	1	0		4	1	2	7	Good
9	Nelson 2014 (MvB)	1	1	1	1	2	1	1	1		.	.	.	.	.	.	.	.		4	2	3	9	Good
9	Nelson 2014 (RA)	1	1	1	1	2	1	1	1		.	.	.	.	.	.	.	.		4	2	3	9	Good
	Manual
	Enter the amount of NOS stars per question:
	0 / 1 / 2
	Scoring key:
	Good quality: 3 or 4 stars in selection domain AND 1 or 2 stars in comparability domain AND 2 or 3 stars in outcome/exposure domain
	Fair quality: 2 stars in selection domain AND 1 or 2 stars in comparability domain AND 2 or 3 stars in outcome/exposure domain
	Poor quality: 0 or 1 star in selection domain OR 0 stars in comparability domain OR 0 or 1 stars in outcome/exposure domain

## Sheet: Data Extraction
		Study details			Study design							Methods																														Baseline characteristics
	unit / explanation:											n subjects/hips		years	years																										%	n				n
ID	author_year	country	funding	conflicts	design1	design2	population	study-name	recruit	aim1	aim2	N_subjects	N_hips	followup1	followup2	definition_OA	covar	Bonferroni	imaging_OA	protocol_X	imaging_SSM	softw_SSM	softw_SSM2	points_model	inclusion1	inclusion2	inclusion3	inclusion4	inclusion5	exclusion1	exclusion2	exclusion3	exclusion4	exclusion5	diff_crit	subgroup1	subgroup2	subgroup3	exclude_reasons	fup_perc1	fup_perc2	n_totalhips1	n_case1	n_contr1	n_thr1	n_totalhips2	n_case2	n_contr2	n_thr2
1	Agricola 2015 (MvB)	NL, GB		N.K.A. has received honoraria, held advisory board positions (which involved receipt of fees) and received consortium research grants from Merck, Merck Sharp and Dohme, Roche, Novartis, Smith and Nephew, Q-MED, Nicox, Servier, GlaxoSmithKline, Schering-Plough, Pfizer and Rottapharm. All other authors have declared no conflicts of interest.	Prospective cohort	Nested case-control	CHECK: Partcipants with early symptoms of OA (pain) of the hip and/or knee, who had not yet consulted their general practitioner for these symptoms or the first consultation was within 6 months before entry. Chingford: Population based cohort of women who were registered at a single general practice in London; they were invited to participate in a study assessing musculoskeletal disease in the po…	CHECK, Chingford	Subjects were selected from two prospective cohorts (CHECK and Chingford). CHECK included individuals who had not yet consulted their general practitioner for these symptoms or the first consultation was within 6 months before entry. The Chingford cohort is a population-based cohort of 1003 women aged 4467 years (mean 54.2) at baseline.These women were registered at a single general practice in …	Which shape variants at baseline in OA-free female hips are associated with the need for THR at follow-up.	To compare the findings of the shape variants in the two cohorts that are associated with THR at a later time point.	550	1100	5	19	THR	age, BMI, K-L baseline	No	X-ray	CHECK: AP weight-bearing, 15° IR	X-ray	ASM toolkit	.	75	Females from CHECK cohort and Chingford cohort CHECK = hip/knee pain, Chingford =	AP pelvic radiographs both at baseline and at follow-up	Age 45-65 (CHECK or 44-67 (Chingford)	.	.	No sufficient quality AP pelvis radiographs at baseline and follow-up	Definite signs of OA on radiograph (K-L >= 2) at baseline	.	.	.	No differences in age or BMI between included and excluded women.	.	.	.	791 females, (93+39) excluded at baseline, 659 included at baseline, 550 at follow-up. So 550/659 = 83.5%	0.835	.	1100	22	1078	22	114	19	95	19
1	Agricola 2015 (RA)	NL, GB		N.K.A. has received honoraria, held advisory board positions (which involved receipt of fees) and received consortium research grants from Merck, Merck Sharp and Dohme, Roche, Novartis, Smith and Nephew, Q-MED, Nicox, Servier, GlaxoSmithKline, Schering-Plough, Pfizer and Rottapharm. All other authors have declared no conflicts of interest.	Prospective cohort	Nested case-control	CHECK: women aged 45 65 years (mean 55.9) with first onset of pain or stiffness of knee or hip). Chingford: women aged 44 67 years (mean 54.2) at baseline. These women were registered at a single general practice in London and were invited to participate in a study assessing musculoskeletal disease in the population. at baseline with early symptoms of OA (pain) of the hip and/or knee. They had no…	CHECK, Chingford	From GP	To investigate which shape variants at baseline in OA-free female hips are associated with the need for THR at follow-up in two prospective cohorts [Cohort Hip and Cohort Knee (CHECK) and Chingford].	.	114	114	5	19	THR	age, BMI and baseline KL	No	Xray	Chingford: AP supine, neutral	Xray	ASM tool kit	.	75	CHECK: hip and/or knee pain	age 45-65	Chingford: age 44-67	.	gender; women	.	males (CHECK)	.	.	.	No differences in age or BMI between included and excluded women.	.	.	.	791 females, (93+39) excluded at baseline, 659 included at baseline, 550 at follow-up. So 550/659 = 83.5%	0.835	.	1100	22	1078	22	114	19	95	19
2	Agricola 2013 (MvB)	NL		None	Prospective cohort	.	Individuals with early symptomatic OA of knee or hip	CHECK	Individuals were recruited either by GPs who were invited to refer eligible persons to one of those centers and by advertisements in local newspapers.	Whether minor shape variants of hips without definite radiographic signs of OA at baseline, can be predictive in people with first onset hip or knee pain for the development of hip OA after 5 years, as classified either by the American College of Rheumatology (ACR) criteria for clinical OA or by total hip replacement (THR).	.	723	1411	5	.	THR, ACR	age, gender, BMI	Yes	X-ray	AP weight-bearing, 15° IR	X-ray	ASM toolkit	.	75	Pain or stiffness of knee or hip	Age 45-65 years	.	.	.	Previous consultation of GP > 6 months before entry	Pathological condition that could explain symptoms (e.g. trauma, RA, congenital dysplasia, Perthes, subluxation, OD, fracture, septic arthritis, K-L >3, THR, hip surgery, bursitis, tendinitis)	No sufficient quality AP pelvis radiographs at baseline and follow-up	.	.	Excluded individuals did not differ on any baseline characteristic from the included individuals	.	.	.	1002 total, (124+18) excluded at baseline, 860 included at baseline, 723 at follow-up. So 723/860 = 84%	0.84	.	1411	35	1376	35	1411	147	1264	.
2	Agricola 2013 (RA)	NL		None	Prospective cohort	.	men and women aged 45 65 years (mean 55.9) with first onset of pain or stiffness of knee or hip	CHECK	From GP	To investigate the association between baseline hip shape and both clinical hip osteoarthritis (OA) and total hip replacement (THR) at 5-year follow-up	.	723	1411	5	.	THR and Clinical OA defined by ACR criteria	age, gender, BMI	Yes	Xray	Weightbearing 15 degrees internal rotation	Xray	ASM toolkit	.	75	CHECK: hip and/or knee pain	age 45-65	.	.	.	previous GP consultation for hip/knee complaints or complaints >6 months	a pathological condition other than early OA that could explain the symptoms a pathological condition other than early OA that could explain the symptoms	.	.	.	Excluded individuals did not differ on any baseline characteristic from the included individuals	.	.	.	1002 total, (124+18) excluded at baseline, 860 included at baseline, 723 at follow-up. So 723/860 = 84%	0.84	.	1411	35	1376	35	1411	147	1264	.
3	Ahedi 2017 (MvB)	AU	The Tasmanian Older Adult Cohort study was supported by the National Health and Medical Research Council of Australia, the Tasmanian Community Fund, the Masonic Centenary Medical Research Foundation, the Royal Hobart Hospital Research Foundation, and the Arthritis Foundation of Australia. Dr. Ahedi’s work was supported by an Australian Government Postgraduate Award and by an Osteoarthritis Resear…	None	Prospective cohort	.	Population of southern Tasmania who are not institutionalized.	TASOAC	Subjects between the ages of 50 and 80 years were selected randomly using computer‐generated random numbers from the roll of electors in southern Tasmania (population 229,000), a comprehensive population listing with an equal number of men and women.	To describe the association between hip shape measured at baseline and clinical, demographic, structural, and radiologic features of hip OA both at baseline and over time in an older adult Australian cohort using a combination of radiographic, magnetic resonance imaging (MRI), DXA, and patient questionnaire data.	.	831	831	10	.	THR (self-reported)	age, gender, BMI, hip cartilage volume, hip pain, radiologic hip osteoarthritis at baseline, WOMAC score, leg strength, hip bone marrow lesions, hip cartilage defects, high cartilage signal, hip effusion synovitis	No	X-ray	AP weight-bearing, 10° IR	DXA	ASM toolkit	SHAPE (Aberdeen)	85	Age 50-80 years	.	.	.	.	Institutionalized persons	Contraindications to MRI (e.g. metal sutures, shrapnel, iron filings, claustrophobia)	.	.	.	Not reported.	.	.	.	268/1099: no DXA images at baseline. 831 included at baseline, 568 at 10 year follow-up. 568/831 = 68.4%	0.684	0.684	831	29	802	29	.	.	.	.
3	Ahedi 2017 (RA)	AU	The Tasmanian Older Adult Cohort study was supported by the National Health and Medical Research Council of Australia, the Tasmanian Community Fund, the Masonic Centenary Medical Research Foundation, the Royal Hobart Hospital Research Foundation, and the Arthritis Foundation of Australia. Dr. Ahedi’s work was supported by an Australian Government Postgraduate Award and by an Osteoarthritis Resear…	None	Prospective cohort	.	Population based fom TASOAC	TASOAC	Randomly selected from electorial roll	to describe the association between hip shape measured at baseline and clinical, demographic, structural, and radiologic features of hip OA both at baseline and over time	.	831	831	5	.	THR	age, gender, BMI	No	Xray	Weightbearing 10 degrees internal	DXA	ASM tool kit	SHAPE	85	not desrcibed in current study	.	.	.	.	.	.	.	.	.	Not reported	.	.	.	268/1099: no DXA images at baseline. 831 included at baseline, 568 at 10 year follow-up. 568/831 = 68.4%	0.684	0.684	831	29	802	29	.	.	.	.
4	Barr 2012 (MvB)	GB	This work was supported by an award (WHMSB_AU068/071) from the Translational Medicine Research Collaboration, a consortium made up of the Universities of Aberdeen, Dundee, Edinburgh and Glasgow, the four associated NHS Health Boards (Grampian, Tayside, Lothian and Greater Glasgow & Clyde), Scottish Enterprise and initially Wyeth, now Pfizer.	S.A. is a former employee and shareholder of Wyeth, Pfizer and Merck. All other authors have declared no conflicts of interest.	Nested case-control	.	Patients presenting to their primary care physician with a new episode of hip joint pain, which the physician believed to have arisen directly from the hip rather than having been referred from elsewhere	PCR study (primary care rheumatology)	Subjects were invited to take part if they met criteria at General Practice	To corroborate our initial observations (i.e. that ASM can identify subjects at highest risk of developing OA) in a larger population using a more sophisticated model, which unlike the model used in our previous study, explicitly measures medial and lateral osteophytes and the acetabulum.	Whether ASM offers any added value over KLG and known risk factors in predicting OA progression to THR.	195	102	5	.	THR	age, gender, BMI, ACR criteria, use of stick, duration of pain, severity of pain, WOMAC (stifness score, pain score, physical function score)	No	X-ray	AP unspecified	X-ray	ASM toolkit	.	16 en 45	New episode of hip pain that was thought to originate from the joint, with specific location	Age ≥ 40 years	.	.	.	Prior attendance with this episode of hip pain	Recurrent attendance for any hip pain within the previous 12 months	Pain in hip with prior hip arthroplasty	.	.	Not reported.	.	.	.	176 with complete baseline data, 102 in analysis. So 102/176 = 58%	0.58		102	27	75	27	.	.	.	.
4	Barr 2012 (RA)	GB	This work was supported by an award (WHMSB_AU068/071) from the Translational Medicine Research Collaboration, a consortium made up of the Universities of Aberdeen, Dundee, Edinburgh and Glasgow, the four associated NHS Health Boards (Grampian, Tayside, Lothian and Greater Glasgow & Clyde), Scottish Enterprise and initially Wyeth, now Pfizer.	S.A. is a former employee andshareholder of Wyeth, Pfizer and Merck. All other authors have declared no conflicts of interest.	Nested case-control	.	subjects with new hip pain	PCR	from PCR study	To determine whether ASM predicts the need for total hip replacement (THR) independent of Kellgren Lawrence grade (KLG) and other known risk factors	.	195	102	5	.	THR at 5y FU	age, BMI, gender, use of a stick, duration of pain, severity of pain, average stiffness score, average pain score, average physical function, acetabular depth, femoral head migration, CE angle, baseline mJSW	No	X-ray	AP	Xray	ASM toolkit	.	16 and 45 (2 models)	new hip pain	.	.	.	.	.	.	.	.	.	Not reported	.	.	.	176 with complete baseline data, 102 in analysis. So 102/176 = 58%	0.58	.	195	27	75	27	.	.	.	.
5	Castaño-Betancourt 2013 (MvB)	NL	Grant supporter: European Commission Framework 7 Program grant 200800 TREAT-OA and the Netherlands Genomics Initiative (NGI) grant 050-060-810 Netherlands Consortium of Healthy Aging	None of the authors have conflicts of interest related to the manuscript.	Prospective cohort	.	Population of Ommoord district in Rotterdam, aged 55 years or over	Rotterdam Study	Current study: Random selection from RS1. Original cohort: Invitation sent at home.	To compare two approaches to quantify hip geometry (PGPs and SSM) with respect to predicting OA.	To determine the contribution of hip geometry to the prediction of incident radiographic hip OA.	688	1283	6.5	11	THR or KL ≥ 2	age, gender, height, BMI	Yes	X-ray	AP weight-bearing, 10° IR	X-ray	ASM toolkit	.	67	Age ≥ 55 (RS1)	Baseline K-L grade <2 in both hips	Complete follow-up	.	.	Hip fracture	Low quality X-rays or artifacts	.	.	.	Not reported.	.	.	.	668/668 = 100% (rest was excl at baseline)	1	.	1283	119	569	.	.	.	.	.
5	Castaño-Betancourt 2013 (RA)	NL	Grant supporter: European Commission Framework 7 Program grant 200800 TREAT-OA and the Netherlands Genomics Initiative (NGI) grant 050-060-810 Netherlands Consortium of Healthy Aging	None	Prospective cohort	.	general population (Rotterdam), men and women >55y	Rotterdam Study	Randomly selected from Rotterdam Study	To determine how well measures of hip geometry can predict radiological incident hip osteoarthritis (HOA) compared to well known clinical risk factors.	.	688	1283	6.5	11	kl 2 or more or THR	gender, age, height, BMI	Yes	Xray	Weightbearing 10 degrees internal	Xray	ASM tool kit	.	67	all people living in Ommoord	.	.	.	.	.	.	.	.	.	Not reported	.	.	.	668/668 = 100% (rest was excl at baseline)	1	.	688	119	569	.	.	.	.	.
6	Gregory 2007 (MvB)	NL	Supported by the Dutch Arthritis Association.	None	Nested case-control	.	Population of Ommoord district in Rotterdam, aged 55 years or over	Rotterdam Study	Current study: Random selection from RS1. Original cohort: Invitation sent at home.	To discover whether statistical analysis could be used to model the differences in gross morphologic features of the femoral head and neck between healthy subjects and subjects with hip OA as visualized on plain radiographs	To model the changes in shape that occur in these subjects over time	110	110	6	.	KL increase of ≥3 points, THR	age, gender, KL baseline	No	X-ray	AP weight-bearing, 10° IR	X-ray	ASM toolkit	.	16	Age ≥ 55 (RS1)	Cases: Baseline K-L grade <2 in both hips, and increasing by 3 or more points at follow-up	Controls: Both left and right hip K-L 0 at baseline and follow-up	.	.	.	.	.	.	.	Not reported	OA THR	OA non-THR	.	Not reported	1	.	110	55	55	12	.	.	.	.
6	Gregory 2007 (RA)	NL	Supported by the Dutch Arthritis Association.	No statements on conflicts of interest	Nested case-control	.	General popluation aged 55 years or older	Rotterdam Study	See Rdam study	to discover whether statistical analysis could be used to model the differences in gross morphological features of the femoral head and neck between healthy subjects and subjects with hip OA	To model changes in shape that occur in these subjects over time.	110	110	6	.	radiographic OA with a K/L score increase of at least 3 points or THR	Age, Sex	No	Xray	Weightbearing AP pelvic radiographs with feet 10 (100???) degrees internally rotated	Xray	ASM toolkit		16	subpopulation from rotterdam cohort, aged 55 or older	AP radiographs available at baseline and 6 years?		.	.	.	.	.	.	.	Not reported	.	.	.	Not reported	1	.	110	55	55 (all OA)	12
7	Lynch 2009 (MvB)	US	The Study of Osteoporotic Fractures (SOF) is supported by National Institutes of Health funding. The National Institute on Aging (NIA) provides support under the following grant numbers: AG05407, AR35582, AG05394, AR35584, AR35583, R01 AG005407, R01 AG027576-22, 2 R01 AG005394-22A1, and 2 R01 AG027574-22A1. The following institutes provided support for this project: the National Institute of Arth…	None of the authors have any conflict of interest related to this work.	Nested case-control	.	White women >65 years old in 4 metropolitan regions of the USA	SOF (study of osteoporotic fractures)	Subjects were identified through lists (health maintenance membership, jury-selection, voter registration, driver's licenses and ID's). Women received a letter and brochure.	To use the ASM method to examine the association of hip shape and incident RHOA.	.	351	351	8.3	.	RHOA score ≥2 or THR	age, height, weight, BMI, total hip BMD, estrogen use, vitaminD use, walks for exercise, health status	Yes	X-ray	AP supine, 15-30° IR	X-ray	ASM toolkit	.	60	Age ≥ 65 years	Females	Caucasians	RHOA score 0-1 at baseline	.	Nonwhite ethnicity	Non-ambulatory	Bilateral THR	Radiographically confirmed RA, Paget, hip fracture)	Image unsuitable for ASM	Not reported	.	.	.	Cases: 19 (16%) had images unsuitable for analysis. Controls: 51 (17%) had unsuitable radiographs	1	.	351	102	249	11	.	.	.	.
7	Lynch 2009 (RA)	US	The Study of Osteoporotic Fractures (SOF) is supported by.. see text National Institutes of Health funding. The National Institute on Aging (NIA) provides support under the following grant numbers: AG05407, AR35582, AG05394, AR35584, AR35583, R01 AG005407, R01 AG027576-22, 2 R01 AG005394-22A1, and 2 R01 AG027574-22A1. The following institutes provided support for this project: the National Instit…	None;	Nested case-control	.	Caucasian women 65 or older of SOF	SOF	From SOF study	To examine whether the shape of the proximal femur was a predictor of incident RHOA	.	351	351	8.3	.	incident RHOA at FU or THR. Right hip 'summary' grade <2 at baseline and 2 or gretaer at follow-up	age, Sr health status, hours sedentary each day, education level current medication use, physical activity, height, weight. ADJUSTED in analysis for: age, height, weight, BMD	Yes	Xray	Supine pelvic radiographs (according to protocol, elsewhere described)	Xray	ASM toolkit		60 (evenly spaced)	SOF participants with RHOA score <2 at baseline in each hip. People that developend RHOA score 2 or greater at follow-up. Only right hips were selected. Of this group, 50% were included. + 18 people who ahd undergone THR.	.	.	.	.	Not complete anatomy of proximal femur on radiograph. 916% n=19)	Non white women, non ambulatory women, women undergone bilateral THR. RA, Paget's, hip fracture	.	.	.	Not reported	.			.	1		351	102	249	18
8	Mezhov 2020 (MvB)	AU	This work was supported by the National Health and Medical Research Council of Australia; Tasmanian Community Fund; Masonic Centenary Medical Research Foundation; Royal Hobart Hospital Research Foundation; and Arthritis Foundation of Australia. The study sponsor had no role in the design of the study; the collection, analysis, and interpretation of the data; or the writing of the article and the …	G Jones is supported by National Health and Medical Research Council, Abbvie, Roche, Hospira, Jannsen, Pfizer, Axsome, Auxilium, Astrazeneca and Novartis. LL Laslett is supported by National Health and Medical Research Council and Amgen. There are no conflicts of interests pertaining to this submitted work.	Prospective cohort	.	Population of southern Tasmania who are not institutionalized.	TASOAC	Subjects between the ages of 50 and 80 years were selected randomly using computer‐generated random numbers from the roll of electors in southern Tasmania (population 229,000), a comprehensive population listing with an equal number of men and women.	To examine the effect of hip structural factors as risk factors for THR independent of hip pain and radiographic measures of hip OA in community dwelling older adults.	.	802	799	12.1	.	THR	age, gender, BMI, smoking, WOMAC pain, femoral neck BMD, RHOA score baseline, BMLs, effusion, cam impingement	No	X-ray	AP weight-bearing, 10° IR	DXA	ASM toolkit	SHAPE (Aberdeen)	85	Age 50-80 years	.	.	.	.	Institutionalized persons (aged care facility)	Contraindications to MRI (e.g. metal sutures, shrapnel, iron filings, claustrophobia)	Hip replacement prior to Phase 1 of the study.	.	.	Not reported.	.	.	.	Not specifically reported. 1099 total includes, 802 in this analysis, but only 617 with SSM?	0.769	0.7	802	40	762	40	.	.	.	.
8	Mezhov 2020 (RA)	AU	This work was supported by the National Health and Medical Research Council of Australia; Tasmanian Community Fund; Masonic Centenary Medical Research Foundation; Royal Hobart Hospital Research Foundation; and Arthritis Foundation of Australia. The study sponsor had no role in the design of the study; the collection, analysis, and interpretation of the data; or the writing of the article and the …	G Jones is supported by National Health and Medical Research Council, Abbvie, Roche, Hospira, Jannsen, Pfizer, Axsome, Auxilium, Astrazeneca and Novartis. LL Laslett is supported by National Health and Medical Research Council and Amgen. There are no conflicts of interests pertaining to this submitted work.	Prospective cohort	.	Population based fom TASOAC	TASOAC	Randomly selected from electorial roll	To describe predictors of total hip replacement (THR) in community dwelling older adults.	.	802	799	12.1	2,6 and 5 years later	THR: data from registry	WOMAC pain, RHOA, alpha angle, BMD, BML, effusion	No	Xray	Weight bearing AP pelvic views. With 10degr internal rotation for baseline OA. For the outcome THR only registry data	DXA	ASM toolkit	SHAPE	85	men and women aged 50-80 years	TASOAC inlusion criteria	.	.	.	contra indication to MRI	living in an aged care facility	THR at baseline	Weight >130kg	.	Not reported	.			617/802 = 76.9%			802	40	762	40
9	Nelson 2014 (MvB)	US	Dr. Nelson’s work was supported in part by the NIH/National Institute of Arthritis and Musculoskeletal and Skin Diseases (grant K23-AR-061406). Drs. Renner and Jordan’s work was supported by the NIH/National Institute of Arthritis and Musculoskeletal and Skin Diseases (grant P60-AR-30701) and by the CDC/Association of Schools of Public Health (grants S043 and S3486). Dr. Schwartz’s work was suppo…	Not reported.	Nested case-control	.	African Americans and Caucasians aged >45 years living in Johnston County, NC, USA	JoCoOA	Selected from township records of street inhabitants, contacting representative proportions of African Americans and Caucasians, invitation sent at home.	To use ASM to describe baseline proximal femur shape by sex and race	To determine the associations between femur shape and incident RHOA and SRHOA.	342	382	6	(4-11)	K-L ≥ 2 and SRHOA	gender, race, height, weight, BMI, baseline K-L, baseline hip symptoms	No	X-ray	AP supine, 15° IR	X-ray	ASM toolkit	.	60	African American or Caucasian race	Age ≥ 45 years	Resident of 1 of 6 Johnston County townships for at least 1 year	Paired radiographic data from baseline and follow-up available	.	Prevalent RHOA at baseline	X-rays not suitable for ASM analysis (not all landmarks visible)	.	.	.	Not reported.	Men	Women		4/386 hips were unsuitable for ASM analysis	1		382	190	192	.	382	55	326	.
9	Nelson 2014 (RA)	US	Dr. Nelson’s work was supported in part by the NIH/ National Institute of Arthritis and Musculoskeletal and Skin Diseases (grant K23-AR-061406). Drs. Renner and Jordan’s work was supported by the NIH/National Institute of Arthritis and Musculoskeletal and Skin Diseases (grant P60-AR- 30701) and by the CDC/Association of Schools of Public Health (grants S043 and S3486). Dr. Schwartz’s work was sup…	Not reported.	Nested case-control	.	community based (Johnston County) African American and White men and women aged 50 years or older	JoCoOA	Invitation sent at home	to describe baseline proximal femur shape by seks and race	To determine the association between femur shape and incident RHOA and SRHOA	342	382	6	.	incident RHOA (KL grade 2 or higher and baseline KL 0 or 1) and symptomatic hip OA (RHOA + symptoms at FU)	race, sex, BMI, symptoms, KL grade	No	Xray	Supine AP pelvic radiographs with feet 15degr int. Rotated.	Xray	ASM toolkit		60	Hip which developed RHOA at follow-up, matched 1:1 with controle	.	.	.	.	Women aged 45-50 years. (and men in this age?)	.	.	.	.	Not reported	.	.	.				680	190	192	.		55 SRHOA	326
													Median FU	6.5		THR	8	(6 with significant associations with shape modes)
	Manual												min	5		RHOA (K-L/Croft)	6
	Enter a dot (.)												max	19		ACR	1	(next to THR)
	when a cell is empty in
	that particular study
[truncated: 53 more columns]

## Sheet: Baseline
#1	Agricola 2015
		CHECK							Chingford
		All	sd	Cases	sd	Controls	sd	P-value	All	sd	Cases	sd	Controls	sd	P-value(a)	P-value(b)
	hips	1100		22		1078			114		19		95					Hips	1214
	age	55.8	5.1	57.9	4.3	55.8	5.1	0.06	53.6	5.4	53.6	5.6	53.6	5.4	1	<0.001		Subjects	664
	female n	1100		22		1078			114		19		95					Female	664
	BMI	26.1	4.3	25.3	3.5	26.2	4.3	0.36	25.7	3.3	25.8	3.6	25.7	3.2	0.9	0.26		THR	41
	K-L 0 (%)	80		27		81		<0.001	95		100		94		NA	<0.001
	K-L 1 (%)	20		73		19		<0.001	5		0		6		NA	<0.001
#2	Agricola 2013
				case1		control1			case2		control2
		Total	sd	THR	sd	No THR	sd	p-val THR	Clin OA	sd	No clin OA	sd	p-val OA
	Hips	1411		35		1376			147		1264				Hips	1411
	Age	55.9	5.2	57.7	4.1	55.9	5.2	0.052	55.1	5.4	56	5.2	0.041		Subjects	723
	Female n	1120		23		1097		0.03	119		1001		0.67		Female	575
	Height	169.9	8.2	170.2	8.5	169.8	8.2	0.88	170.4	7.9	169.8	8.2	0.42		THR	35
	Weight	75.3	13.6	74.6	13.3	75.3	13.7	0.99	76.6	13.4	75.1	13.7	0.19
	BMI	26.1	4.1	25.7	4.1	26.1	4.2	0.56	26.3	3.6	26.1	4.2	0.16
	K-L 0 (%)	76		29		77		<.001	65		77		0.006
	K-L 1 (%)	24		71		23			35		23
#3	Ahedi 2017
			Total	sd
	Subjects		831			Hips	831
	Age		63.2	7.45		OA (baseline)	341	(41% of 831)
	Female %		0.51			THR	29	(self-reported outcome measure)
	BMI		27.7	4.63		Female	424	(51% of 831)
	Hip cartilage volume (mm3)		5340	1100
	Hip pain (%)		0.42
	Radiologic hip OA (%)		0.41			Radiologic hip OA = OARSI score >0
#4	Barr 2012			NB table not in article, but derived from text. Croft grades extracted from original article (Birrell, Croft, Cooper, et al.)
				With complete baseline data:
		Total	sd	THR		No OA/progression		Some progression, no THR				Total THR was 38
	subjects	195		27		75			the rest?			Total No OA/progression was 103				Total studied	141
	age	62.7	10.7	66.8		61.5
	female n/%	132		0.395		0.26
	BMI	27.1	4.8	26.6		26.5
	ACR Hip OA	0.319										ACR Hip OA = hip pain and osteophytes
	K-L 0 (%)			0		0.495
	K-L 1 (%)			0.132		0.388						Subjects	102
	K-L 2 (%)			0.289		0.068						Hips	102
	K-L 3 (%)			0.316		0.049						Female	132
	K-L 4 (%)			0.263		0						THR	27
	Croft grade 0	83	0.43
	Croft grade 1	26	0.13
	Croft grade 2	19	0.1
	Croft grade 3	34	0.17
	Croft grade 4	22	0.11
	Croft grade 5	11	0.06
#5	Castaño-Betancourt 2013
		Total	No-OA	sd	OA	sd	P-value		OA = KL >1 or THR
	Subjects	688	569		119
	Age	65.6	65	0.27	68	0.58	<0.0001		Hips	1283			Pooled SD = sqrt(		41.4072	39.6952
	Female	399	315	55.4	84	70.6	0.002		Female	399	0.579942				686
	Height	168.9	168.6	0.55	170.3	0.2	0.03		THR	0
	Weight	74.9	74.7	0.4	75.9	0.89	0.24							Pooled SD	0.343839
	BMI	26.5	26.4	0.29	26.7	0.1	0.37
	KL 0 (%)	293	280	0.492	13	0.109	<0.0001				Pooled mean =	65.5189		SDs presented in article may be incorrect (very small), maybe SE instead of SD is presented?
	KL 1 (%)	395	289	0.508	106	0.891
#6	Gregory 2007
				OA							K-L 5 = THR
		Control	sd	All	sd	Non-THR	sd	THR	sd
	Subjects	55		55		43		12			Hips	110		Pooled mean =		68.7		1816.56	1944
	Female	42		41		31		10			Female	83	0.754545	Pooled SD =		5.90085		108
	Age	68.4	5.8	69	6	69.1	6.2	68.4	5.6		THR	12
	K-L Base (range)	0		0-1		0-1		0-1
	K-L F-up (range)	0		3-5		3-5		5
#7	Lynch 2009
		OA Cases	sd	Controls	sd	P-value	OA+THR		OA = RHOA score ≥ 2 or THR
	Subjects	102		249			11		RHOA score = modified from Croft score					Pooled mean =		70.7		1867.49	5022
	Age	70.7	4.3	70.7	4.5									Pooled SD =		4.44305		349
	Female	102	1	249					Hips	351
	Height	160.7	6.2	159.2	5.7	< 0.05			Female	351
	Weight	70.5	15.1	67	10.9	< 0.05			THR	11
	BMI	27.2	5.3	26.4	4.2
	Hip BMD (g/cm2)	0.8	0.13	0.76	0.12	< 0.05
#8	Mezhov 2019/2020?			NB This is a draft manuscript, not accepted for publication yet.
				No THR	sd	THR	sd	P-value		Subjects	802
	Subjects			762		40				Hips	799		(3 excluded: weight too high for DXA)
	Left THR only			0		16				Female	407
	Right THR only			0		9				THR	40
	Bilateral THR			0		15
	Age			62.5	7.3	63.3	7.1	0.51						Pooled mean =		62.5399		40553.7	1965.99
	Female (%)			0.51	389	0.45	18	0.44						Pooled SD =		7.29038		800
	BMI			27.8	4.6	28.1	4	0.65
	Current Smoker (%)			11		23		0.03
	WOMAC pain, P2			2.3	5.2	7.3	8.7	<0.001
	Neck BMD left hip			0.77	0.12	0.83	0.14	<0.001
	RHOA score (mean both hips)			0.68	1.03	1.91	2.11	0.001
	Hip BML (P2 or P3) (%)			22		57		0.03
	Hip effusion (P2 or P3) (%)			83		83		1
	Mode 2, left hip (SD from mean)			-0.05	0.97	0.4	1.3	0.01
	Mode 4, left hip (SD from mean)			-0.01	0.98	-0.4	1	0.016
	Cam impingement (α ≥60°), mean of both hips			39		67		<0.001		What does this mean? % of subjects with mean α of both hips >60?? Or just mean α angle?
#9	Nelson 2014
		Individuals		Hips
		Overall	sd	RHOA controls	sd	RHOA cases	sd	P-value	SRHOA controls	sd	SRHOA cases	sd	P-value		Subjects	342
	Subjects	342		192		190			326		55				Hips	382
	Female	210	0.614035	118		116			199		35		0.724		RHOA	190
	African American	60		33		32			60		4		0.048		THR	0	(were excluded)
	Hip symptoms	119		79		53		0.007	101		30		0.002		Female	210
	K-L grade 0	69		47		22		0.003	64		5		0.064
	K-L grade 1 (rest)	273		145		168			262		50
	Age	61.7	9	60.4	8.6	63	9.2	0.006	61.5	8.9	62.9	9.4	0.33
	BMI	29.1	5.9	29.1	5.9	29.2	6	0.962	29	5.9	30.3	5.6	0.089
	Follow-up	6	1.4	5.9	1.3	6	1.5	0.863	6	1.4	5.9	1.5	0.935
	Unique subjects:	3354					Study	points
	Total subjects:	4706		(incl. Barr total 195)			#1	75
	Unique hips:	4584					#2	75
	Total hips:	6483					#3	85
	Total females:	3245					#4	45
	% females:	68.9545					#5	67
	Total OA cases:	1097					#6	16
	Total THR cases:	195					#7	60
	Overall mean age:	61.7777					#8	85
	Median age:	63.2					#9	60
	Minimum age:	53.6
	Maximum age:	70.7
	Median subjects:	664
	Mean subjects:	522.889
	Min subjects:	110
	Max subjects:	831
	Median points:	67
	Mean points:	63.1111
	Min points:	16
	Max points:	85
	Median FU:	6.5
	Min FU:	5
	Max FU:	19

## Sheet: Outcome per study
#1	Agricola 2015
	CHECK					Chingford
	Mode	aOR	0.95	CI	P-value	Mode	OR	0.95	CI	P-value		Mode	Description		++/-- SD = ...		Association with OA / THR?
	M0	0.799	0.519	1.232	0.31	M0	0.909	0.554	1.492	0.705
	M1	1.181	0.671	2.077	0.564	M1	0.89	0.494	1.603	0.697
	M2	0.823	0.53	1.279	0.388	M2	1.607	1.017	2.539	0.042		M2	Length and thickness of femoral neck, acetabular coverage, varus/valgus		++SD = longer and thinner neck, less coverage by acetabulum, more valgus		++SD = higher THR risk				THR risk:	longer and thinner neck, less coverage by acetabulum, more valgus
	M3	1.029	0.732	1.445	0.871	M3	1.088	0.651	1.816	0.748												more cam, less acetabular depth
	M4	0.375	0.204	0.69	0.002	M4	0.71	0.387	1.304	0.27		M4	Cam shape/sphericity femoral head & acetabular depth		--SD = more cam, less depth		--SD = higher THR risk					smaller femoral head and smaller greater trochanter
	M5	0.893	0.567	1.406	0.624	M5	1.013	0.619	1.658	0.959												More medial projection of greater trochanter?
	M6	1.311	0.888	1.935	0.174	M6	1.298	0.784	2.151	0.311												less concavity superior head-neck junction, smaller (less pronounced) greater trochanter, more coverage of posterior wall towards lateral
	M7	0.937	0.578	1.52	0.793	M7	1.026	0.623	1.69	0.921												less concavity superior head-neck junction (more cam?)
	M8	1.441	0.935	2.22	0.098	M8	1.688	0.999	2.853	0.051
	M9	1.139	0.724	1.793	0.573	M9	0.739	0.449	1.216	0.234
	M10	1.28	0.899	1.822	0.17	M10	1.347	0.823	2.206	0.236
	M11	2.179	1.229	3.863	0.008	M11	1.062	0.632	1.786	0.82		M11	Size of femoral head & greater trochanter		++SD = smaller head and trochanter		++SD = higher THR risk
	M12	0.769	0.484	1.222	0.266	M12	1.06	0.618	1.819	0.832
	M13	1.439	0.874	2.371	0.153	M13	1.257	0.679	2.328	0.467
	M14	0.783	0.534	1.148	0.211	M14	0.768	0.481	1.226	0.268
	M15	1.657	1.024	2.681	0.04	M15	1.368	0.884	2.118	0.16		M15	Orientation of pelvis & greater trochanter		++SD = more medial projection of greater trochanter		++SD = higher THR risk
	M16	0.808	0.5	1.307	0.386	M16	0.875	0.538	1.422	0.59
	M17	0.513	0.33	0.797	0.003	M17	0.413	0.228	0.816	0.01		M17	Concavity superior head-neck junction & greater trochanter & posterior wall		--SD = less concavity, smaller trochanter, more posterior wall		--SD = higher THR risk
	M18	1.153	0.705	1.885	0.571	M18	0.95	0.566	1.597	0.847
	M19	1.095	0.662	1.81	0.723	M19	0.987	0.548	1.775	0.964
	M20	1.275	0.823	1.976	0.277	M20	0.703	0.42	1.176	0.18
	M21	1.172	0.805	1.707	0.408	M21	0.818	0.472	1.417	0.473
	M22	1.897	1.294	2.783	0.001	M22	0.902	0.562	1.448	0.67		M22	Concavity superior head-neck junction		++SD = less concavity (more cam?)		++SD = higher THR risk
	M23	0.928	0.557	1.546	0.775	M23	1.043	0.649	1.675	0.862
	OR = Odds Ratio
	aOR = Odds Ratio adjusted for age, BMI, baseline K-L
	alpha = 0.05
#2	Agricola 2013
		THR							ACR (clinical)
	Mode	OR	95% CI	P-value	aOR	95% CI		p-value	OR	95% CI	P-value	aOR	95% CI		p-value		Mode	Description		++/-- SD = ...		Association with OA / THR?
	M2	1.78	1.27-2.47	0.001	1.73	1.19	2.51	0.004	1	0.84-1.19	0.99	1.03	0.85	1.25	0.77											THR risk:	shorter neck, (+less acetabular coverage?)
	M4	1.98	1.32-2.98	0.001	2.01	1.27	3.16	0.003	1.06	0.87-1.30	0.55	1.08	0.88	1.31	0.47												less concavity superior head-neck junction (cam morphology), shallow posterior wall, less acetabular coverage, shallow acetabulum
	M5	0.69	0.50-0.97	0.033	0.64	0.45	0.91	0.012	1.1	0.91-1.32	0.33	1.08	0.9	1.3	0.41												More lateral rim (pincer), less superior joint space width, deeper acetabulum/more acetabular coverage
	M6	0.75	0.54-1.03	0.072	0.69	0.49	0.97	0.034	1.16	0.96-1.41	0.12	1.17	0.97	1.41	0.11												wider neck, less head-neck offset
	M7	0.52	0.37-0.74	<0.001	0.54	0.38	0.78	0.001	0.95	0.78-1.15	0.6	0.94	0.77	1.14	0.52		M7	Length of femoral neck		--SD = shorter neck, (+less acetabular coverage?)		--SD = higher THR risk
	M11	1.71	1.23-2.36	0.001	1.78	1.28	2.47	0.001	0.97	0.83-1.13	0.68	0.95	0.82	1.11	0.54		M11	Concavity superior head-neck junction & depth posterior wall		++SD = less concavity superior head-neck junction, shallow posterior wall, less acetabular coverage, shallow acetabulum		++SD = higher THR risk
	M12	2.01	1.42-2.85	<0.001	2.1	1.46	3.04	<0.001	1.03	0.87-1.22	0.72	1.05	0.88	1.25	0.59		M12	Superior joint space width, lateral acetabular rim		++SD = More lateral rim (pincer), less joint space width, deeper acetabulum		++SD = higher THR risk
	M13	0.58	0.40-0.84	0.004	0.58	0.4	0.84	0.003	0.99	0.84-1.17	0.91	1	0.84	1.18	0.98
	M15	1.95	1.41-2.71	<0.001	1.9	1.39	2.59	<0.001	1.09	0.91-1.30	0.35	1.11	0.93	1.33	0.26		M15	Femoral neck width, head-neck offset		++SD = wider neck, less offset		++SD = higher THR risk
	M16	0.58	0.39-0.85	0.005	0.63	0.44	0.91	0.014	0.99	0.82-1.20	0.92	0.97	0.8	1.18	0.77
	M22	0.56	0.40-0.77	<0.001	0.59	0.42	0.81	0.001	0.88	0.74-1.04	0.13	0.88	0.74	1.05	0.14		M22	.		.		--SD = higher THR risk
	OR = Odds Ratio
	aOR = Odds Ratio adjusted for age, sex, BMI
	alpha = 0.002 (0.05/24)
#3	Ahedi 2017
		Hip pain			JSN			Osteophytes			RHOA (baseline)					THR
	Mode	aPR	95% CI		aPR	95% CI		aPR	95% CI		aPR	95% CI			Mode	aPR	95% CI			Mode	Description		++/-- SD = ...		Association with OA / THR?				THR risk:	greater NSA (valgus), narrower neck, smaller/flatter head, less acetabular coverage
	M1	1.03	0.92	1.14	0.88	0.78	0.99	0.94	0.82	1.09	0.94	0.84	1.05		M1	0.84	0.63	1.12		M1	.		++SD = longer neck, wider neck, larger head		.					wider neck, larger head, more joint space width, indistinct head-neck junction
	M2	0.99	0.9	1.11	0.76	0.7	0.85	1.05	0.91	1.22	0.85	0.76	0.95		M2	1.6	1.2	2.15		M2	.		++SD = greater NSA, narrower neck, smaller/flatter head, less acetabular coverage		++SD = higher THR risk
	M3	0.97	0.9	1.08	0.96	0.85	1.09	1.09	0.94	1.26	0.98	0.9	1.11		M3	0.75	0.6	1		M3	.		++SD = longer neck, narrower neck, increasing external rotation		.
	M4	0.97	0.9	1.08	1.03	0.91	1.17	0.79	0.7	0.92	1.07	0.95	1.2		M4	0.63	0.5	0.84		M4	.		--SD = wider neck, larger head, more joint space width, indistinct head-neck junction		--SD = higher THR risk
	M5	1.04	0.93	1.17	0.93	0.83	1.06	0.94	0.81	1.09	0.93	0.82	1.04		M5	1.34	0.99	1.8		M5	.		++SD = smaller NSA, more compacted femoral head		.
	M6	0.96	0.9	1.07	1.23	1.09	1.4	1.15	1	1.33	1.13	1.01	1.27		M6	0.96	0.72	1.3		M6	.		++SD = greater acetabular lip (pincer), smaller greater trochanter, slightly compacted femoral head		.
	PR = Prevalence Ratio						RHOA = Radiographic hip OA
	aPR = Prevalence Ratio adjusted for age, sex, BMI
	alpha = 0.05
#4	Barr 2012
		THR prediction from 16-point ASM
		OR	95% CI		aOR1	95% CI		aOR2	95% CI		aOR3	95% CI			Mode	Description		++/-- SD = ...		Association with OA / THR?				THR risk:	poor acetabular coverage and a larger (steeper) neck shaft angle (valgus)
	M1	0.64	0.46	0.9	0.86	0.53	1.4	0.82	0.43	1.56	0.42	0.16	1.1		M1	Head deformation		.		.					(own interpretation: cam/osteophyte, flatter head, more valgus)
	M2	0.64	0.37	1.11	0.46	0.18	1.18	0.26	0.06	1.21	0.21	0.04	1.19		M2	.		.		.
	M3	0.71	0.48	1.05	1.24	0.68	2.23	1.01	0.46	2.21	0.58	0.19	1.78		M3	Superior smoothing		.		.
	M4	1.25	0.89	1.76	1.5	0.89	2.52	1.9	0.84	4.29	5.56	1.43	21.62		M4	.		++SD = (interpretation: cam/osteophyte, flatter head, more valgus)		++SD = higher THR risk
	M6	0.38	0.24	0.59	0.51	0.27	0.97	0.46	0.19	1.08	0.54	0.18	1.64		M6	Superior neck flattening		.		.				Limitation: adjusted OR for small group with complete data (see supplementary)
																								OR in abstract is different than in table
		THR prediction from 45-point model
		OR	95% CI		aOR1	95% CI		aOR2	95% CI		aOR3	95% CI			Mode	Description		++/-- SD = ...		Association with OA / THR?
	M1	0.76	0.52	1.1	0.79	0.45	1.38	0.93	0.4	2.16	0.43	0.12	1.49		M1	.		.		.
	M2	0.74	0.5	1.1	0.54	0.29	0.99	0.29	0.11	0.75	0.17	0.04	0.71		M2	.		--SD = poor acetabular coverage and a larger (steeper) neck shaft angle (valgus)		--SD = higher THR risk
	M3	0.52	0.35	0.77	1.06	0.62	1.81	0.79	0.37	1.68	0.31	0.89	1.07		M3			--SD = Widening and flattening of femoral head and neck and osteophyte formation		.
	M4	2.46	1.6	3.77	1.31	0.69	2.48	1.5	0.66	3.34	1.37	0.54	3.46		M4	.		++SD = osteophyte formation, joint space narrowing and a reduction in neck shaft angle		.
	M6	1.62	1.1	2.4	0.7	0.38	1.29	0.64	0.28	1.48	0.55	0.2	1.49		M6			--SD = Evidence of osteophyte formation and widening of the femoral head		.
	OR = Unadjusted Odds Ratio										5.88235	25	1.40845
	aOR1 = Odds Ratio adjusted for K-L grade
	aOR2 = Odds Ratio adjusted for K-L grade and clinical factors (stick, WOMAC function, duration of pain)
	aOR3 = Odds Ratio adjusted for K-L grade and clinical factors (stick, WOMAC function, duration of pain), and geometry factors (acetabular depth, CEA, baseline mJSW, femoral head migration)
	alpha = 0.05
#5	Castaño-Betancourt 2013
		6.5 year incidence hip OA
	Mode	aOR	95% CI		P-value		Mode	Description		++/-- SD = ...		Association with OA / THR?									OA risk:	more external rotation, (relatively) less acetabular coverage.
	M5	0.65	0.54	0.77	<0.0001		M5	Internal/external rotation of femur, corresponding variation in pelvis		--SD = more external rotation, (relatively) less acetabular coverage. Less covering of the femoral head by the acetabulum		--SD = higher OA risk			Before AND after adjusting for KL							shorter neck, lower NSA (varus)
	M6	0.8	0.66	0.97	0.026		M6															Variation in acetabular version with corresponding rotation of the femur
	M7	1.23	1.02	1.5	0.034		M7
	M8	1.31	1.08	1.58	0.005		M8
	M9	1.4	1.14	1.72	0.001		M9	Length of femoral neck, variation in superior neck, NSA		++SD = shorter neck, lower NSA (varus)		++SD = higher OA risk			Only before adjusting for KL
	M10	1.35	1.11	1.64	0.003		M10
	M12	1.22	1.02	1.45	0.026		M12	Variation in acetabular version with corresponding rotation of the femur (Rotation in femur and acetabular version, (pelvic tilt?, NSA?)		++SD = ????		++SD = higher OA risk			Only for KL=0			1.69	1.24	2.3	0.00094
	aOR = Odds Ratio adjusted for age, gender, BMI
	alpha = 0.0021
		KL = 0				KL = 1				Stratified by baseline KL grade
	Mode	OR	95% CI		P-value	OR	95% CI		P-value
	M5	0.43	0.26	0.7	0.00066	0.71	0.58	0.87	0.0008
	M6	1.04	0.65	1.67	0.86	0.8	0.64	1	0.05
	M7	1.52	0.88	2.61	0.13	1.19	0.93	1.51	0.17
	M8	0.94	0.59	1.5	0.8	1.41	1.12	1.78	0.003
	M9	1.41	0.83	2.34	0.2	1.3	1.04	1.64	0.023
	M10	1.1	0.74	1.63	0.64	1.36	1.09	1.69	0.007
	M12	1.69	1.24	2.3	0.00094	1.01	0.8	1.28	0.94
	OR = Odds Ratio		(not adjusted for age, gender, BMI anymore?)
	alpha = 0.0021
#6	Gregory 2007
		OA THR (baseline) vs OA non-THR (baseline)			Control (baseline) vs OA (baseline)			Control (followup) vs OA non-THR (followup)
	Mode	aOR	95% CI		aOR	95% CI		aOR	95% CI			Mode	Description		++/-- SD = ...		Association with OA / THR?					THR risk:	More concave superior head-neck junction
	M3	3.71	1.33	10.35	.	.	.	.	.	.		M3	.		--SD = More concave superior head-neck junction		--SD = Higher THR risk						Less pronounced curve from upper femoral neck into the head, sharper transition from femoral head to lower part of the neck
	M6	2.35	1.15	4.82	1.62	1.08	2.45	1.68	1.05	2.69		M6	.		--SD = Less pronounced curve from upper femoral neck into the head, sharper transition from femoral head to lower part of the neck		--SD = Higher THR risk && Higher OA risk
																						OA risk:	Less pronounced curve from upper femoral neck into the head, sharper transition from femoral head to lower part of the neck
	OR = Odds Ratio						NB helaas geen vergelijking OA THR vs control baseline
	aOR = Odds Ratio adjusted for age and sex
	alpha = 0.05
#7	Lynch 2009
		% Var	Controls (N=249)		Cases (N=102)
	Mode	(N=351)	aOR	95% CI	aOR	95% CI		P-value		Mode	Description		++/-- SD = ...		Association with OA / THR?					OA risk:	Larger femoral head, longer neck, thinner neck (relative to trochanters and shaft)
	M1	54.4	1	ref	1.24	0.92	1.68	0.164													Larger than average greater trochanter and smaller femoral neck size relative to femoral head and shaft.
	M2	18.2	1	ref	0.58	0.39	0.85	0.006													Larger femoral head compared to femoral neck, more pronounced greater trochanter.
	M3	8.9	1	ref	1.73	1.25	2.39	<0.001		M3	Changes in size of the femoral head and neck in relation to trochanters and shaft.		++SD = Larger femoral head, longer neck, thinner neck (relative to trochanters and shaft)		++SD = Higher OA risk
	M4	5.3	1	ref	0.99	0.74	1.34	0.961
	M5	3.3	1	ref	2.31	1.63	3.28	<0.001		M5	Relative sizes of greater trochanter and femoral neck compared to femoral head and shaft.		++SD = Larger than average greater trochanter and smaller femoral neck size relative to femoral head and shaft.		++SD = Higher OA risk
	M6	1.5	1	ref	0.67	0.5	0.91	0.01
	M7	1.1	1	ref	0.74	0.55	0.99	0.043
	M8	0.9	1	ref	0.67	0.51	0.9	0.007
	M9	0.8	1	ref	1.81	1.32	2.49	<0.001		M9	Size of femoral head relative to femoral shaft.		++SD = Larger femoral head compared to femoral neck, more pronounced greater trochanter.		++SD = Higher OA risk
	M10	0.7	1	ref	0.99	0.72	1.37	0.96
	OR = Odds Ratio
	aOR = Odds Ratio adjusted for age, height and total hip BMD
	alpha = 0.005
#8	Mezhov (unpublished)			NB This is a draft manuscript, not accepted for publication yet.
					THR
	Model				RR	95% CI
	Base model:
	WOMAC hip pain (n=802)				1.08	1.05	1.12
	Radiographic hip OA (n=802)
	Scores 0				1	reference
	Scores 1-3 (Grade 1)				2.36	1.17	4.77
	Scores 4+ (Grade 2 or 3)				10.42	4.49	24.18
	Base model, plus:								Mode	Description		++/-- SD = ...		Association with OA / THR?					THR risk:	Decreasing acetabular coverage
	Shape mode 2 (n=617)				1.57	1.01	2.46		M2	.		++SD = Decreasing acetabular coverage		++SD = Higher THR risk						Non-spherical femoral head
	Shape mode 4 (n=617)				0.65	0.44	0.97		M4	.		--SD = Non-spherical femoral head		--SD = Higher THR risk
	Cam impingement (α≥60°) (n=786)				2.66	1.38	5.13
	Hip BMLs (n=215)				5.62	1.1	28.81
	Hip effusions (n=215)				1.88	0.24	14.78
	Neck of femur BMD (per SD) (n=802)				1.85	1.4	2.44
	Age, sex and BMI (n=802)				1.01	0.96	1.05
					0.79	0.4	1.55
					0.98	0.92	1.04
	RR = Relative Risk
	alpha = 0.05
#9	Nelson 2014
			Overall (N=382)				Men only (n=148)				Women only (n=234)				Overall
				RHOA cases				RHOA cases male				RHOA cases female				SRHOA cases (n=55)
	Mode	% Var	+/-	aOR	95% CI		+/-	aOR	95% CI		+/-	aOR	95% CI		+/-	aOR2	95% CI			Mode	Description		++/-- SD = ...		Association with OA / THR?					RHOA risk:	Males: Larger, flatter trochanter and a flattening of the transition between femoral head and neck (males)
	M1	37.4	-	1.15	0.9	1.47	-	1.66	1.11	2.48	-	1.03	0.67	1.57	+	1.11	0.79	1.56		M1	.		--SD = Larger, flatter trochanter and a flattening of the transition between femoral head and neck		--SD = Higher RHOA risk males						Males: Flattening of femoral head, suggestive of cam morphology (males)
	M2	16	+	1.02	0.82	1.28	+	1.49	1.01	2.19	-	1.21	0.9	1.63	-	1.47	1.03	2.08		M2	.		--SD = Alterations in transition between greater trochanter and femoral neck, reduction of femoral neck width, and a qualitative impression of a longer femoral neck compared to mean shape. / ++SD = Flattening of femoral head, suggestive of cam morphology		--SD = Higher SHROA risk / ++SD = Higher RHOA risk males
	M3	12.5	-	1.03	0.83	1.28	+	1.3	0.83	2.05	-	1.21	0.91	1.6	-	1.54	1.09	2.17		M3	.		--SD = Alterations in transition between greater trochanter and femoral neck, somewhat flatter femoral head.		--SD = Higher SHROA risk					SRHOA risk:	Alterations in transition between greater trochanter and femoral neck, reduction of femoral neck width, and a qualitative impression of a longer femoral neck compared to mean shape
	M4	9.9	-	1.12	0.88	1.43	+	1	0.68	1.47	-	1.11	0.71	1.71	+	1.1	0.74	1.65		M4											Alterations in transition between greater trochanter and femoral neck, somewhat flatter femoral head.
	M5	5.1	+	1.03	0.82	1.29	-	1.1	0.74	1.64	+	1.07	0.78	1.46	+	1.26	0.92	1.71		M5											Alterations in transition between greater trochanter and femoral neck.
	M6	3.4	-	1.18	0.93	1.49	-	1.22	0.82	1.82	-	1.07	0.73	1.55	+	1.07	0.77	1.48		M6	Subtle differences in the size of the greater trochanter, length of femoral neck, transition between them		--SD = (Smaller or more lateral greater trochanter, seemingly longer neck of femur)		++SD = Higher SRHOA risk in those without baseline symptoms						With baseline symptoms: Smaller or more lateral greater trochanter, seemingly longer neck of femur
	M7	2.6	-	1.04	0.83	1.3	+	1.07	0.74	1.55	-	1.13	0.82	1.57	-	1.03	0.76	1.41		M7					/ --SD = Higher SRHOA risk in those with baseline symptoms						Without baseline symptoms: opposite?
	M8	2.3	+	1	0.81	1.24	+	1	0.68	1.49	+	1.18	0.88	1.57	-	1.08	0.82	1.39		M8
	M9	1.7	+	1.1	0.88	1.38	-	1.13	0.79	1.61	+	1.28	0.94	1.75	+	1.29	0.91	1.82		M9
	M10	1.3	+	1.01	0.82	1.25	-	1.25	0.89	1.74	+	1.15	0.83	1.61	-	1.12	0.82	1.56		M10
	M11	1.1	+	1.17	0.93	1.48	+	1.17	0.8	1.72	-	1.1	0.78	1.54	-	1.52	1.05	2.17		M11	.		--SD = Alterations in transition between greater trochanter and femoral neck.		--SD = Higher SHROA risk
	M12	0.9	-	1.12	0.91	1.39	+	1.06	0.76	1.49	-	1.3	0.95	1.78	+	1	0.73	1.37		M12
	M13	0.7	+	1.01	0.82	1.24	-	1.05	0.69	1.58	+	1.08	0.82	1.42	-	1.18	0.86	1.61		M13
	M14	0.6	+	1.08	0.87	1.34	+	1	0.7	1.43	+	1.21	0.87	1.67	+	1.17	0.85	1.63		M14	.		.		++SD = Higher SHROA risk in those with baseline symptoms
	OR = Odds Ratio														aOR2 = aOR + baseline symptoms					M6 was only significant after stratification of baseline symptoms (OR not shown in tables)
	aOR = Odds Ratio adjusted for gender, race, age, BMI, baseline K-L																			Without baseline symptoms, the association was with a 1-SD increase in mode 6 (OR 1.94 [95% CI 1.20–3.11])
	+/- = increase or decrease in mode score give higher odds																			With baseline symptoms, the association was with a 1-SD decrease in mode 6 (OR 2.11 [95% CI 1.28–3.50])
	alpha = 0.05
																				M11 association was only seen in group without baseline symptoms
																				M14 was only significant in those with baseline symptoms, a 1-SD increase in mode 14 (OR 1.80 [95% CI 1.06–3.07])
																		4.08333
	Number of significant modes:			6
				5
				2
				2
				3
				2
				3
				2
				6
	Median significant modes:			3
	Min significant modes:			2
	Max significant modes:			6
	Mean significant modes:			3.44444

## Sheet: Table Methods
	Table 1: Study characteristics
	Study	Country	Study population	Study design	N subjects	N hips	Age in years, mean (SD)	% Females	Mean follow-up
	Agricola 2015	Netherlands	CHECK study	Prospective cohort	550	1100	55.8 (5.1)	1	5 years
		UK	Chingford study	Nested case-control	114	114	53.6 (5.4)	1	19 years
	Agricola 2013	Netherlands	CHECK study	Prospective cohort	723	1411	55.9 (5.2)	0.79	5 years
	Ahedi 2017	Australia	TASOAC study	Prospective cohort	831	831	63.2 (7.5)	0.51	10 years
	Barr 2012	UK	PCR study	Nested case-control	195	102	62.7 (10.7)	0.68	5 years
	Castaño-Betancourt 2013	Netherlands	Rotterdam Study	Prospective cohort	688	1283	65.6	0.58	6.5 years
	Gregory 2007	Netherlands	Rotterdam Study	Nested case-control	110	110	68.7 (5.9)	0.75	6 years
	Lynch 2009	USA	SOF	Nested case-control	351	351	70.7 (4.4)	1	8.3 years
	Mezhov *	Australia	TASOAC study	Prospective cohort	802	799	62.5 (7.3)	0.51	12.1 years
	Nelson 2014	USA	JoCoOA project	Nested case-control	342	382	61.7 (9.0)	0.61	6 years
	Total:				4706	6483
	Table 2: Exposure / Outcome
		Exposure assessment				Outcome assessment
	Study	Modality	Points	Included in SSM model	SSM Software	Protocol pelvic radiograph	Hip OA definition	Confounder adjustment		Hip OA Incident / Progressive?
	Agricola 2015	X-ray	75 points	Proximal femur and lower pelvis	ASM toolkit	AP weight-bearing, 15° IR	THR	age, BMI, baseline KL		Incident (Chingford)	NB: 100% of Chingford cases had KL 0 at baseline
						AP supine, neutral				Incident (CHECK)	NB: 75% of CHECK cases had KL 1 at baseline, 25% KL 0
	Agricola 2013	X-ray	75 points	Proximal femur and lower pelvis	ASM toolkit	AP weight-bearing, 15° IR	THR / ACR criteria	age, gender, BMI		Incident (CHECK)	NB: 75% of CHECK cases had KL 1 at baseline, 25% KL 0
	Ahedi 2017	DXA	85 points	Proximal femur and acetabular roof	ASM toolkit + SHAPE	AP weight-bearing, 10° IR	THR	age, gender, BMI		Incident & progressive (TASOAC)	NB: 41% of TASOAC population had signs of OA at baseline (= at least 1 point for JSN/osteophytes). (0% had THR at baseline)
	Barr 2012	X-ray	16 points	Femoral head and superior neck	ASM toolkit	AP unspecified	THR	baseline KL, clinical & geometry factors		Incident & progressive	NB: 13% of THR group had KL=1 at baseline (incident), the rest KL≥2 (progression)
			45 points	Proximal femur and acetabular roof
	Castaño-Betancourt 2013	X-ray	67 points	Proximal femur and lower pelvis	ASM toolkit	AP weight-bearing, 10° IR	THR / KL ≥2	age, gender, BMI, baseline KL		Incident (RS)	NB: 10% KL=0, 90% KL=1 at baseline (of OA cases)
	Gregory 2007	X-ray	16 points	Femoral head and superior neck	ASM toolkit	AP weight-bearing, 10° IR	THR / KL increase ≥3	age, gender		Incident (RS)	NB: Baseline KL=0 in control & 0-1 in OA group
	Lynch 2009	X-ray	60 points	Proximal femur	ASM toolkit	AP supine, 15-30° IR	THR / Croft ≥2	age, height, BMD		Incident	NB: Baseline RHOA 0-1 (modified Croft)
	Mezhov *	DXA	85 points	Proximal femur and acetabular roof	ASM toolkit + SHAPE	AP weight-bearing, 10° IR	THR	WOMAC pain, OARSI grade		Incident & progressive (TASOAC)	NB: In this manuscript not clearly described, but same cohort as Ahedi 2017
	Nelson 2014	X-ray	60 points	Proximal femur	ASM toolkit	AP supine, 15° IR	KL ≥2	age, gender, BMI, race, baseline KL		Incident (JoCo)
	SSM, statistical shape modeling; OA, osteoarthritis; AP, anteroposterior; IR, internal rotation; THR, total hip replacement; BMI, body mass index; KL, Kellgren-Lawrence grade, ACR, American College of Rheumatology criteria for hip OA; JSW, joint space width; BMD, bone mineral density at the hip; WOMAC, Western Ontario and McMaster Universities Arthritis Index; OARSI, Osteoarthritis Research Socie…
							THR:	8	(6)
							RHOA:	4
							ACR:	1

## Sheet: Table NOS
	Table 3: NOS scores
	Study	NOS used	Selection	Comparability	Exposure / Outcome	Score
	Agricola et al. 2015*	1. Case-Control	★★★★	★★	★★★	Good
		2. Cohort	★★★★	★★	★★★	Good
	Agricola et al. 2013	2. Cohort	★★★★	★★	★★★	Good
	Ahedi et al. 2017	2. Cohort	★★★★	★★	☆★☆	Poor
	Barr et al. 2012	1. Case-Control	★☆★★	★★	★★☆	Good
	Castaño-Betancourt et al. 2013	2. Cohort	★★★★	★★	★★★	Good
	Gregory et al. 2007	1. Case-Control	★★★★	★☆	★★★	Good
	Lynch et al. 2009	1. Case-Control	★☆★★	★★	★★★	Good
	Mezhov et al. 2019	2. Cohort	★★★★	★☆	★★☆	Good
	Nelson et al. 2014	1. Case-Control	★★★★	★★	★★★	Good
	* two versions of NOS were used: case-control for Chingford population, cohort for CHECK population.
	Scoring key:
	Good quality: 3 or 4 stars in selection domain AND 1 or 2 stars in comparability domain AND 2 or 3 stars in outcome/exposure domain
	Fair quality: 2 stars in selection domain AND 1 or 2 stars in comparability domain AND 2 or 3 stars in outcome/exposure domain
	Poor quality: 0 or 1 star in selection domain OR 0 stars in comparability domain OR 0 or 1 stars in outcome/exposure domain

## Sheet: Tables Outcomes
	Table 4: Studies with outcome measure Total Hip Replacement
	Study	Association measure	Subgroup	Shape mode	% Var	Shape that is associated with total hip replacement	Outcome (95% CI)	p-value	alpha	Adjusted for
	Agricola 2015		Chingford	2		Longer and thinner neck	1.607 (1.017 – 2.539)	0.042	0.05	-			Significant modes
				17		Less concavity superior head-neck junction, smaller large trochanter, more posterior wall	0.413 (0.228 – 0.816)	0.01				Agricola '15	6
			CHECK	4		More cam, less sphericity, less acetabular depth	0.375 (0.204 – 0.69)	0.002	0.05	age, BMI, baseline K-L		Agricola '13	5
				11		Smaller head and smaller greater trochanter	2.179 (1.229 – 3.863)	0.008				Ahedi	2
				15		Orientation of pelvis & greater trochanter, more medial projection of greater trochanter,	1.657 (1.024 – 2.681)	0.04				Barr	1
				17		Less concavity superior head-neck junction, smaller large trochanter, more posterior wall	0.513 (0.33 – 0.797)	0.003				Gregory	2
				22		Less concavity superior head-neck junction	1.897 (1.294 – 2.783)	0.001				Mezhov	2
	Agricola 2013	Odds Ratio	Overall	7		Shorter neck	0.54 (0.38 – 0.78)	0.001	0.002	age, BMI, gender		Median:	2
				11		Less concavity superior head-neck junction, shallow posterior wall	1.78 (1.28 – 2.47)	0.001				Min:	1
				12		More lateral rim, less superior joint space width	2.1 (1.46 – 3.04)	<0.001				Max:	6
				15		Wider neck, less head-neck offset	1.9 (1.39 – 2.59)	<0.001
				22		Not described, not shown in figures	0.59 (0.42 – 0.81)	0.001
	Ahedi 2017	Prevalence Ratio	Overall	2	0.14	Greater neck-shaft angle (valgus), narrower neck, smaller/flatter head, less acetabular coverage	1.6 (1.2 – 2.15)	<0.05*	0.05	age, BMI, gender
				4	0.06	Wider neck, larger head, larger joint space width, loss of sphericity at transition superior neck to head (pistol-grip deformity)	0.63 (0.5 – 0.84)	<0.05*
	Barr 2012	Odds Ratio	45-point model	2		Poor acetabular coverage, greater neck-shaft angle (valgus)	0.17 (0.04 – 0.71)	<0.05*	0.05	K-L grade, clinical factors, geometry factors**
	Gregory 2007	Odds Ratio	Overall	3		More concave superior head-neck junction	3.71 (1.33 – 10.35)	0.012	0.05	age, gender
				6		Less pronounced curve from upper femoral neck into the head, sharper transition from femoral head to lower part of the neck	2.35 (1.15 – 4.82)	0.019
	Mezhov	Relative Risk	Overall	2		Decreasing acetabular coverage	1.57 (1.01 – 2.46)	<0.05*	0.05	WOMAC pain, OARSI grade
				4		Non-spherical femoral head	0.65 (0.44 – 0.97)	<0.05*
	** Clinical factors are: use of a stick, WOMAC function, duration of pain; geometry factors are acetabular depth, center-edge angle, baseline minimal joint space width, femoral head migration
	* P-value not given, but smaller than 0.05; derived from 95% confidence interval
	Table 5: Studies with outcome measure radiographic hip osteoarthritis
	Study	Association measure	Subgroup	Shape mode	% Var	Shape that is associated with radiographic hip osteoarthritis	Outcome (95% CI)	p-value	alpha	Adjusted for			Significant modes
	Gregory 2007	Odds Ratio	Overall	6		Less pronounced curve from upper femoral neck into the head, sharper transition from femoral head to lower part of the neck	1.62 (1.08 – 2.45)	0.02	0.05	age, gender		Gregory	1
	Castaño-Betancourt 2013	Odds Ratio	Overall	5		more external rotation femur, less covering of the femoral head by the acetabulum	0.65 (0.54 – 0.77)	<0.0001	0.0021	age, gender, BMI		Castaño-Betancourt	3
				9		shorter neck	1.4 (1.14 – 1.72)	0.001
			Baseline KL 0 only	12		Variation in acetabular version with corresponding rotation of the femur	1.69 (1.24 – 2.3)	0.00094				Lynch	3
	Lynch 2009	Odds Ratio	Overall	3	0.089	Larger femoral head, longer neck, thinner neck (relative to trochanters and shaft)	1.73 (1.25 – 2.39)	<0.001	0.005	age, height, total hip BMD		Nelson	6
				5	0.033	Larger than average greater trochanter and smaller femoral neck size relative to femoral head and shaft.	2.31 (1.63 – 3.28)	<0.001				Median:	3
				9	0.008	Larger femoral head compared to femoral neck, more pronounced greater trochanter.	1.81 (1.32 – 2.49)	<0.001				Min:	1
	Nelson 2014	Odds Ratio	Overall	2	0.16	Alterations in transition between greater trochanter and femoral neck, reduction of femoral neck width, and a qualitative impression of a longer femoral neck compared to mean shape	1.47 (1.03 – 2.08)†	<0.05*	0.05	age, gender, BMI, race, baseline K-L		Max:	6
				3	0.125	Alterations in transition between greater trochanter and femoral neck, somewhat flatter femoral head.	1.54 (1.09 – 2.17)†	<0.05*
			Males only	1	0.374	Larger, flatter trochanter and a flattening of the transition between femoral head and neck	1.66 (1.11 – 2.48)	<0.05*
				2	0.16	Flattening of femoral head, somewhat suggestive of cam-type change of femoroacetabular impingement	1.49 (1.01 – 2.19)	<0.05*
			With baseline symptoms only	6	0.034	Decrease: Subtle differences in the size of the greater trochanter, the length of the femoral neck, and the transition between the two (unclear what +/- SD represent)	2.11 (1.28 – 3.5)†	<0.05*
				14	0.006	Not described, not shown in figures	1.8 (1.06 – 3.07)†	<0.05*
			Without baseline symptoms only	6	0.034	Increase: Subtle differences in the size of the greater trochanter, the length of the femoral neck, and the transition between the two (unclear what +/- SD represent)	1.94 (1.2 – 3.11)†	<0.05*
				11	0.011	Alterations in transition between greater trochanter and femoral neck	1.52 (1.05 – 2.17)†	<0.05*
	* P-value not given, but smaller than 0.05; derived from 95% confidence interval
	† These are odds ratios for symptomatic radiographic hip osteoarthritis
